# Supplementary material for: Identification of Novel Ribonucleotide Reductase Inhibitors for Therapeutic Application in Bile Tract Cancer: An Advanced Pharmacoinformatics Study
Source: Biomolecules. 2022 Sep 10;12(9):1279. doi: 10.3390/biom12091279 (PMC9496582; doi:10.3390/biom12091279)
Supplement: Supplementary file 1 [file biomolecules-12-01279-s001.zip]

Archive with 1 entries (1 files):
- biomolecules-1895084-supplementary.pdf
